# Supplementary material for: Economic Evaluation of Clinical, Nutritional and Rehabilitation Interventions on Oropharyngeal Dysphagia after Stroke: A Systematic Review
Source: Nutrients. 2023 Mar 31;15(7):1714. doi: 10.3390/nu15071714 (PMC10097035; doi:10.3390/nu15071714)
Supplement: Supplementary file 1 [file nutrients-15-01714-s001.zip]

Archive with 1 entries (1 files):
- nutrients-2277754-supplementary.pdf
